# Supplementary material for: Nanostructured Lipid Carriers Deliver Resveratrol, Restoring Attenuated Dilation in Small Coronary Arteries, via the AMPK Pathway
Source: Biomedicines. 2021 Dec 7;9(12):1852. doi: 10.3390/biomedicines9121852 (PMC8699041; doi:10.3390/biomedicines9121852)
Supplement: Supplementary file 1 [file biomedicines-09-01852-s001.zip]

Archive with 1 entries (1 files):
- biomedicines-1490020-supplementary.pdf
